# Supplementary material for: Reconsidering non-traditional export agriculture and household food security: A case study in rural Guatemala
Source: PLoS One. 2018 May 24;13(5):e0198113. doi: 10.1371/journal.pone.0198113 (PMC5967828; doi:10.1371/journal.pone.0198113)
Supplement: S2 File — (XLSX) [file pone.0198113.s002.xlsx]

## Sheet: SI Data files 
DIMENSION-->	IDENTIFICATION	IDENTIFICATION	IDENTIFICATION	IDENTIFICATION	HOUSEHOLD	HOUSEHOLD	HOUSEHOLD	HOUSEHOLD	HOUSEHOLD	HOUSEHOLD	HOUSEHOLD	HOUSEHOLD	HOUSEHOLD	HOUSEHOLD	AVAILABILITY	AVAILABILITY	AVAILABILITY	AVAILABILITY	AVAILABILITY	AVAILABILITY	AVAILABILITY	AVAILABILITY	AVAILABILITY	AVAILABILITY	AVAILABILITY	AVAILABILITY	ACCESS	ACCESS	ACCESS	ACCESS	ACCESS	ACCESS	ACCESS	ACCESS	ACCESS	ACCESS	ACCESS	ACCESS	ACCESS	ACCESS	ACCESS	ACCESS	ACCESS	ACCESS	ACCESS	ACCESS	ACCESS	ACCESS	ACCESS
																														HFIAS question	HFIAS question	HFIAS question	HFIAS question	HFIAS question	HFIAS question	HFIAS question	HFIAS question	HFIAS question	HFIAS question	HFIAS question	HFIAS question	HFIAS question	HFIAS question	HFIAS question	HFIAS question	HFIAS question	HFIAS question	HFIAS tally	HFIAS categorical
	Surveypair	Foodsecurity_ID	Agricultural_ID	Type	Household_size	Household_size_adjusted	Agricultural_land_ha	No.ofchildren	Household_head_AGE	Female_head_AGE	MALE_HH_OCCUPATION	FEMALE_HH_OCCUPATION	Male_literacy_2_cat	Female_literacy_2_cat	Corn_production_KG_YR	Corn_yield_KG_HA	Bean_production_KG_YR	BEAN YIELD_KG_HA	Broccoli_production_KG	Average_broccoli_yield_KG_PER_HA	CORN_GOOD_TIMES (lbs/week)	CORN_BAD_TIMES (lbs/week)	Corn (kg/yr/adult eq)	BEAN_GOOD_TIMES (lbs/week)	BEAN_BAD_TIMES (lbs/week)	Bean (kg/yr/adult eq)	Net_annual_HH_income (USD/YR)	NET ON FARM INCOME (USD/YR)	OFFFARM_INCOME (USD/YR)	Worry_about_food	Worry_about_food_frequency	Lack_of_preferred_foods	Lack_of_preferred_foods_frequency	Limited_food_variety	Limited_food_variety_frequency	Eat_unliked_foods	Eat_unliked_foods_frequency	Eat_smaller_meals	Eat_smaller_meals_frequency	Eat_fewer_meals	Eat_fewer_meals_frequency	No_food_at_all	No_food_at_all_frequency	Sleep_when_hungry	Sleep_when_hungry_frequency	Full_day_no_food	Full_day_frequency	HFIAS_4_continuous_score	HFIAS_4_CATEGORICAL
1J2	1J2-2J24	1J2	2J24	ADOPTER	7	4.185	1.2833	2	38	36	1	1	3	1	636.3	441.533	318.15	229.424	4545	6492.86	40	15	154.991	10	5	42.27	1139.33	748.321	391.007	1	1	0	0	0	0	0	0	0	0	0	0	0	0	0	0	0	0	1	FOOD SECURE
1J3	1J3-2J26	1J3	2J26	ADOPTER	12	7.312	0.93325	6	48	43	1	1	3	3	999.9	1714.36	0		8090.1	6935.36	175	105	451.607	16	12	45.16	3201.97	595.259	2606.71	1	2	1	1	1	1	1	2	1	2	1	2	1	1	1	1	0	0	12	SEVERELY FOOD INSECURE ACCESS
1J4	1J4-2J9	1J4	2J9	ADOPTER	5	3.088	0.5833	3	25	23	1	1	3	1	454.5	1298.57	136.35	389.571	6635.7	7402.32	10	6	61.1057	2	1.5	13.37	-632.985	-793.987	161.003	1	2	1	2	1	2	0	0	1	3	0	0	0	0	0	0	0	0	9	SEVERELY FOOD INSECURE ACCESS
1J6	1J6-2J10	1J6	2J10	ADOPTER	5	3.05	1.4	0	53	56	1	1	1	1	1363.5	973.929	454.5	324.643	34996.5	9999	70	70	541.336	16	8	92.8	8519.92	5405.94	3113.98	1	1	0	0	1	2	0	0	0	0	0	0	0	0	0	0	0	0	3	MODERATELY FOOD INSECURE
1J7	1J7-2J8	1J7	2J8	ADOPTER	8	4.909	0.8166	5	33	31	1	1	3	1	1181.7	1428.54	90.9	259.714	11362.5	8928.49	70	70	336.337	2.5	2.5	12.01	4167.6	2073.16	2094.44	1	3	1	3	1	3	1	3	1	3	1	3	0	0	0	0	0	0	18	SEVERELY FOOD INSECURE ACCESS
1J8	1J8-2J34	1J8	2J34	ADOPTER	4	2.451	0.2333	2	22	24	1	1	1	1	90.9	389.627	45.45	194.814	3863.25	8279.58	28	20	230.96	3	0	14.44	763.09	-156.926	920.016	1	1	1	2	1	2	0	0	1	3	1	3	1	1	0	0	0	0	12	SEVERELY FOOD INSECURE ACCESS
1J13	1J13-2J29	1J13	2J29	ADOPTER	6	4.16	0.35	2	46	41	1	1	1	1	227.25	649.286	90.9	259.714	5226.75	7466.79	42	21	178.602	14	0	39.69	1745.44	104.745	1640.7	1	2	1	1	1	3	1	2	1	2	1	2	0	0	0	0	0	0	12	MODERATELY FOOD INSECURE
1J18	1J18-2J23	1J18	2J23	ADOPTER	8	5.604	0.8166	5	46	42	3	7	3	3	818.1	1006.46	227.25	275.967	1818	5194.29	70	70	294.625	6	4	21.04	1599.15	283.451	1315.7	0	0	1	3	0	0	0	0	0	0	0	0	0	0	0	0	0	0	3	MILDLY FOOD INSECURE
1J21	1J21-2J2	1J21	2J2	ADOPTER	7	4.313	1.155	5	35	33	1	1	1	1	2999.7	3831.75	818.1	974.11	9544.5	5682.31	35	21	153.126	7	0	19.14	5791.18	4433.9	1357.28	1	3	1	2	1	3	1	3	1	3	1	3	1	2	1	3	0	0	22	SEVERELY FOOD INSECURE ACCESS
1J26	1J26-2J39	1J26	2J39	ADOPTER	7	4.748	0.7	5	36	37	1	1	1	1	409.05	584.357	90.9	259.714	6453.9	9219.86	50	35	211.129	6	4	24.84	2927.01	828.86	2098.15	1	3	1	2	1	2	1	2	1	2	1	2	0	0	0	0	0	0	13	MODERATELY FOOD INSECURE
1J27	1J27-2J38	1J27	2J38	ADOPTER	5	2.999	0.415522	1	77	77	1	1	1	1	227.25	584.441	13.635	31.9539	1818	5844.41	35	17.5	206.453	7	0	27.53	1878.42	7.71793	1870.7	1	1	1	2	1	3	1	1	1	2	0	0	0	0	0	0	0	0	9	MODERATELY FOOD INSECURE
1N2	1N2-2J17	1N2	2J17	ADOPTER	7	5.231	1.05	4	38	35	1	1	3	3	363.6	346.286	90.9	86.5714	5454	5194.29	30	30	135.271	6	6	27.05	2127.28	1667.27	460.008	1	2	1	2	0	0	0	0	0	0	0	0	0	0	0	0	0	0	4	MILDLY FOOD INSECURE
1N6	1N6-2J20	1N6	2J20	ADOPTER	9	5.941	1.5166	4	45	44	1	1	3	1	681.75	811.677	159.075	219.137	13407.8	7358.57	45	45	178.658	21	14	69.48	1097.8	944.463	153.336	1	2	1	2	1	2	0	0	1	2	0	0	0	0	0	0	0	0	8	MODERATELY FOOD INSECURE
1N7	1N7-2N3	1N7	2N3	ADOPTER	10	5.168	0.46665	3	59	50	1	2	3	1	159.075	681.847	54.54	233.776	1318.05	11299.2	70	35	239.611	21	0	47.92	-700.483	-703.677	3.19345	1	3	1	2	1	2	1	2	1	2	1	2	1	2	1	2	1	1	18	SEVERELY FOOD INSECURE ACCESS
1N9	1N9-2J32	1N9	2J32	ADOPTER	5	3.377	1.8666	2	30	32	1	1	3	3	681.75	1461.1	409.05	243.503	8181	8766.61	30	20	174.614	8	8	55.88	2618.87	1898.19	720.679	1	2	1	1	1	2	0	0	1	1	1	2	0	0	1	2	0	0	10	SEVERELY FOOD INSECURE ACCESS
1N12	1N12-2N2	1N12	2N2	ADOPTER	6	4.264	0.5833	4	34	32	1	3	3	3	454.5	1948.14	0		2272.5	9740.68	70	56	348.492	10	6	44.25	1928.77	180.736	1748.03	1	3	1	2	1	2	0	0	0	0	0	0	0	0	0	0	0	0	7	MODERATELY FOOD INSECURE
1N14	1N14-2N13	1N14	2N13	ADOPTER	9	5.151	0.4666	5	53	37	1	1	3	1	772.65	827.958	90.9	194.814	4545	9740.68	70	35	240.401	3	2	11.45	4402.5	875.772	3526.73	1	2	1	2	1	2	0	0	1	1	0	0	0	0	0	0	0	0	7	MODERATELY FOOD INSECURE
1N18	1N18-2J19	1N18	2J19	ADOPTER	8	3.757	1.8155	3	53	51	3	1	1	1	1136.25	1490.74	681.75	785.949	3636	1947.86	45	45	282.514	6	6	37.67	3322.48	-1400.26	4722.75	1	2	1	2	0	0	0	0	1	2	0	0	0	0	0	0	0	0	6	MODERATELY FOOD INSECURE
1N19	1N19-2J22	1N19	2J22	ADOPTER	10	5.539	1.28325	6	42	38	1	1	3	3	227.25	389.627	136.35	233.776	6363	10909.6	70	70	298.082	5	5	21.29	4667.57	696.172	3971.4	1	2	0	0	0	0	0	0	0	0	0	0	0	0	0	0	0	0	2	MILDLY FOOD INSECURE
1N20	1N20-2N18	1N20	2N18	ADOPTER	7	4.45	0.2333	4	28	28	1	1	3	3	181.8	779.254	90.9	389.627	8181	11688.8	20	20	106.008	7	6	34.45	1969.42	1509.42	460.008	1	2	1	2	0	0	0	0	1	2	1	2	0	0	0	0	0	0	8	MODERATELY FOOD INSECURE
1N21	1N21-2J4	1N21	2J4	ADOPTER	4	2.443	1.2832	2	23	24	1	1	3	3	1454.4	1558.51	45.45	97.4068	26815.5	12272.8	15	15	144.823	2	2	19.31	3944.12	2265.09	1679.03	0	0	0	0	0	0	0	0	0	0	0	0	0	0	0	0	0	0	0	FOOD SECURE
1N22	1N22-2N10	1N22	2N10	ADOPTER	6	3.757	2.8	1	54	49	9	1	3	1	1363.5	1947.86	227.25	324.643	37723.5	10778.1	45	45	282.514	4	4	25.11	8882.79	5432.73	3450.06	0	0	0	0	0	0	0	0	0	0	0	0	0	0	0	0	0	0	0	FOOD SECURE
1N24	1N24-2J5	1N24	2J5	ADOPTER	6	3.991	1.05	4	36	32	1	1	3	3	181.8	519.429	45.45	129.857	12271.5	9522.86	20	20	118.2	6	6	35.46	2117.89	1565.88	552.01	1	2	1	2	1	2	0	0	0	0	0	0	0	0	0	0	0	0	6	MODERATELY FOOD INSECURE
1N26	1N26-2J3	1N26	2J3	ADOPTER	5	2.83	1.75	3	22	24	1	1	3	1	2727	2597.14	318.15	292.179	25679.2	12011.8	25	50	312.546	7	10	70.84	6937.48	6937.48	0	1	2	1	2	1	2	1	2	1	1	1	1	0	0	1	2	1	2	14	SEVERELY FOOD INSECURE ACCESS
1N37	1N37-2N12	1N37	2N12	ADOPTER	2	1.677	1.74985	0	59	59	1	1	1	1	818.1	636.345	227.25	162.321	22725	38962.7	10	5	105.487	5	3	56.26	3917.21	3917.21	0	1	2	1	2	1	2	1	2	1	2	1	2	0	0	0	0	0	0	12	MODERATELY FOOD INSECURE
1J1	1J1-2J12	1J1	2J12	NON-ADOPTER	8	4.635	0.6999	2	50	42	3	1	1	1	249.975	346.323	113.625	216.456			105	35	356.219	35	10.5	115.77	880.002	246.534	633.468	1	3	1	3	1	3	1	3	1	3	1	3	1	2	1	2	1	2	24	SEVERELY FOOD INSECURE ACCESS
1J10	1J10-2J15	1J10	2J15	NON-ADOPTER	4	2.548	0.2333	2	24	19	3	1	3	3	727.2	2078.01	181.8	779.254			10	5	69.4274	6.5	3.5	46.28	1966.17	49.4665	1916.7	1	2	1	1	1	2	1	1	0	0	1	2	1	1	1	1	0	0	10	SEVERELY FOOD INSECURE ACCESS
1J12	1J12-2J11	1J12	2J11	NON-ADOPTER	8	5.224	0.02907	5	42	36	1	1	1	1	90.9	389.627	0				70	70	316.056	14	7	47.41	908.057	-23.4527	931.51	1	2	1	2	1	2	1	2	1	3	1	3	1	2	1	2	1	2	20	SEVERELY FOOD INSECURE ACCESS
1J14	1J14-2J14	1J14	2J14	NON-ADOPTER	9	6.683	1.04995	6	40	40	3	2	1	1	204.525	705.143	159.075	368.801			140	42	321.173	28	0	49.41	3928.95	348.559	3580.4	1	3	1	3	1	2	1	1	1	2	1	2	0	0	0	0	0	0	13	MODERATELY FOOD INSECURE
1J24	1J24-2J35	1J24	2J35	NON-ADOPTER	9	5.894	0.546622	6	35	30	4	1	3	1	272.7	498.902	22.725	124.726			23	23	92.0422	9.5	9.5	38.02	1929.31	119.946	1809.36	1	3	1	1	1	2	1	2	1	2	0	0	0	0	0	0	0	0	10	MODERATELY FOOD INSECURE
1J25	1J25-2J36	1J25	2J36	NON-ADOPTER	7	5.643	0.364422	3	50	41	1	1	1	1	454.5	1247.26	136.35	374.177			50	40	188.093	10	0	20.9	3287.17	304.016	2983.15	1	2	1	2	1	1	1	3	1	1	0	0	0	0	0	0	0	0	9	MODERATELY FOOD INSECURE
1J28	1J28-2J40	1J28	2J40	NON-ADOPTER	6	3.628	0.2333	4	30	24	1	1	1	1	9999	9999	0				10.3	8.15	59.9747	2	0	6.5	1949.97	-135.402	2085.37	1	2	1	1	0	0	0	0	0	0	0	0	0	0	0	0	0	0	3	MILDLY FOOD INSECURE
1J29	1J29-2J41	1J29	2J41	NON-ADOPTER	2	1.677	1.4	0	61	61	1	1	1	1	681.75	486.964	181.8	129.857			28	28	393.817	2.3	2.3	32.35	1104.15	570.542	533.605	0	0	1	3	1	2	1	3	1	1	1	3	0	0	1	1	0	0	13	SEVERELY FOOD INSECURE ACCESS
1N1	1N1-2N1	1N1	2N1	NON-ADOPTER	5	3.725	3.15	2	56	43	3	1	3	1	2454.3	779.143	590.85	389.571			40	30	221.621	35	5	126.64	4421.73	2520.37	1901.37	1	2	1	2	1	1	1	2	0	0	0	0	1	1	0	0	0	0	8	SEVERELY FOOD INSECURE ACCESS
1N3	1N3-2J18	1N3	2J18	NON-ADOPTER	7	4.2	1.4	3	41	38	1	6	3	3	727.2	519.429	181.8	129.857			20	20	112.318	4	4	22.46	4238.53	188.158	4050.37	0	0	0	0	0	0	0	0	0	0	0	0	0	0	0	0	0	0	0	FOOD SECURE
1N5	1N5-2J16	1N5	2J16	NON-ADOPTER	4	2.87	0.4666	2	33	33	3	1	3	1	454.5	974.068	227.25	487.034			50	50	410.92	4	4	32.87	2254.6	620.04	1634.56	1	2	1	2	1	2	1	1	1	2	1	1	1	1	0	0	0	0	11	SEVERELY FOOD INSECURE ACCESS
1N8	1N8-2J13	1N8	2J13	NON-ADOPTER	8	3.902	0.2333	2	47	43	3	1	3	3	363.6	1558.51	0				70	15	256.904	10	2	36.27	761.433	-365.586	1127.02	1	3	1	2	1	2	1	2	1	2	0	0	0	0	0	0	0	0	11	MODERATELY FOOD INSECURE
1N10	1N10-2N4	1N10	2N4	NON-ADOPTER	4	4.257	0.11665	2	34	34	9999	3	3	3	90.9	779.254	0				10	10	55.4071	1.5	1.5	8.31	3381.35	46.3817	3334.97	1	2	1	3	1	2	0	0	1	2	0	0	0	0	0	0	0	0	9	MODERATELY FOOD INSECURE
1N11	1N11-2J28	1N11	2J28	NON-ADOPTER	4	3.58	0.874925	1	65	63	1	1	1	1	636.3	952.62	181.8	243.489			5	5	32.9425	2	2	13.18	1918.3	576.609	1341.69	1	2	1	2	1	2	1	2	1	2	0	0	0	0	0	0	0	0	10	MODERATELY FOOD INSECURE
1N13	1N13-2J21	1N13	2J21	NON-ADOPTER	5	4.03	2.1	2	54	54	3	6	3	1	227.25	275.946	22.725	64.9286			50	50	292.64	4	4	23.41	2078.98	8.94166	2070.04	0	0	0	0	1	2	1	2	0	0	1	1	0	0	0	0	0	0	5	MODERATELY FOOD INSECURE
1N15	1N15-2N5	1N15	2N5	NON-ADOPTER	5	3.774	1.4	1	60	43	9	1	3	3	6726.6	2402.36	1454.4	519.429			20	20	124.996	2	2	12.5	4927.91	2489.87	2438.04	1	2	1	2	0	0	0	0	0	0	0	0	0	0	0	0	0	0	4	MILDLY FOOD INSECURE
1N17	1N17-2J31	1N17	2J31	NON-ADOPTER	8	5.039	1.05	4	47	46	3	1	1	1	818.1	909	227.25	227.25			50	50	234.043	14	14	65.53	3336.19	827.87	2508.32	1	3	1	2	1	2	1	2	1	2	1	2	0	0	1	1	0	0	14	SEVERELY FOOD INSECURE ACCESS
1N25	1N25-2J7	1N25	2J7	NON-ADOPTER	5	3.741	1.4	1	76	39	1	1	3	3	2272.5	1623.21	681.75	486.964			70	70	441.346	14	14	88.27	2484.27	1257.58	1226.69	1	2	1	1	1	2	1	2	1	1	0	0	0	0	0	0	0	0	8	MODERATELY FOOD INSECURE
1N36	1N36-2N9	1N36	2N9	NON-ADOPTER	7	4.829	0.34995	3	37	33	3	1	1	3	318.15	551.972	45.45	194.814			70	70	341.909	7	3	24.42	2069.63	-230.407	2300.04	1	2	0	0	0	0	0	0	0	0	0	0	0	0	0	0	0	0	2	MILDLY FOOD INSECURE
1N38	1N38-2N14	1N38	2N14	NON-ADOPTER	4	2.571	0.11665	2	20	54	1	1	1	1	90.9	779.254	90.9	389.627			30	20	229.354	4	1	22.94	1039.55	-87.5963	1127.15	1	2	1	2	1	2	1	2	1	2	1	2	1	2	1	2	1	1	17	SEVERELY FOOD INSECURE ACCESS
1N39	1N39-2N21	1N39	2N21	NON-ADOPTER	6	3.692	0.2333	3	30	31	1	1	3	1	363.6	1558.51	45.45	194.814			12	12	76.6635	2	2	12.78	2204.16	134.125	2070.04	1	2	1	2	1	2	0	0	1	2	0	0	0	0	0	0	0	0	8	MODERATELY FOOD INSECURE
1N40	1N40-2J42	1N40	2J42	NON-ADOPTER	7	4.45	0.2333	5	45	37	1	1	1	1	181.8	779.254	22.725	97.4068			70	35	278.271	8	3	29.15	1023.99	103.979	920.016	1	3	1	2	1	2	1	2	1	2	1	2	0	0	1	2	0	0	15	SEVERELY FOOD INSECURE ACCESS
1N41	1N41-2J37	1N41	2J37	NON-ADOPTER	4	4.047	0.02907	2	46	46	9999	1	1	1	68.175	1039.25	0				21	21	122.393	10	10	58.28	1339.41	-63.6135	1403.02	1	1	0	0	1	1	1	1	1	1	0	0	0	0	0	0	0	0	4	MODERATELY FOOD INSECURE
1N43	1N43-2N16	1N43	2N16	NON-ADOPTER	3	2.354	0.11665	1	36	35	1	1	3	1	136.35	487.034	68.175	194.814			20	3	115.229	3	2	25.05	-96.996	-257.999	161.003	1	2	0	0	1	2	1	2	0	0	0	0	0	0	0	0	0	0	6	MODERATELY FOOD INSECURE
1N44	1N44-2N17	1N44	2N17	NON-ADOPTER	8	5.231	0.2333	6	36	33	1	1	1	1	136.35	584.441	27.27	58.4441			100	100	450.904	50	50	225.45	365.549	89.5443	276.005	1	2	1	2	1	2	1	2	1	2	1	2	1	1	1	1	1	1	15	SEVERELY FOOD INSECURE ACCESS
1N45	1N45-2N20	1N45	2N20	NON-ADOPTER	2	2.339	1.4	0	74	72	1	1	1	1	136.35	129.871	97.7175	47.0753			10	3	65.5469	3	1	20.17	242.511	242.511	0	1	1	1	1	1	1	1	1	1	1	0	0	0	0	0	0	0	0	5	MODERATELY FOOD INSECURE
1N46	1N46-2N22	1N46	2N22	NON-ADOPTER	10	4.894	0.72888	2	56	49	1	1	3	1	909	1247.26	90.9	124.726			50	50	240.977	6	6	28.92	2755.97	747.267	2008.7	1	2	0	0	0	0	0	0	0	0	0	0	0	0	0	0	0	0	2	MILDLY FOOD INSECURE
[truncated: 19 more columns]
